# Supplementary material for: High‐content screening of drug combinations of an mPGES‐1 inhibitor in multicellular tumor spheroids leads to mechanistic insights into neuroblastoma chemoresistance
Source: Mol Oncol. 2023 Aug 21;18(2):317–35. doi: 10.1002/1878-0261.13502 (PMC10850797; doi:10.1002/1878-0261.13502)
Supplement: Supplementary file 6 — Table S1. Drug library. [file MOL2-18-317-s005.xlsx]

## Sheet: FS2A_Annotations
Preferred name	Non-proprietary name	Mechanism/Targets	Class explained	ChEMBL ID	Supplier Ref	Supplier
Lapatinib	Lapatinib	HER2, EGFR inhibitor	B. Kinase inhibitor	CHEMBL1076241,CHEMBL554,CHEMBL1201179	L-4804	LC Laboratories
Vincristine	Vincristine	Mitotic inhibitor. Vinca alkaloid microtubule depolymerizer	A. Conv. Chemo	CHEMBL501867,CHEMBL90555	S1241	Selleck
Vinorelbine	Vinorelbine	Mitotic inhibitor. Vinca alkaloid microtubule depolymerizer	A. Conv. Chemo	CHEMBL1200655,CHEMBL607994	S4269	Selleck
Vinblastine	Vinblastine	Mitotic inhibitor. Vinca alkaloid microtubule depolymerizer	A. Conv. Chemo	CHEMBL159,CHEMBL378544	HY-13780	Medchem Express
Cytarabine	Cytarabine	Antimetabolite, interferes with DNA synthesis	A. Conv. Chemo	CHEMBL2092816,CHEMBL596186,CHEMBL803,CHEMBL1256472	HY-13605	Medchem Express
Mitoxantrone	Mitoxantrone	Topoisomerase II inhibitor	A. Conv. Chemo	CHEMBL1200827,CHEMBL58,CHEMBL1417019	HY-13502A	Medchem Express
Paclitaxel	Paclitaxel	Mitotic inhibitor, taxane microtubule stabilizer	A. Conv. Chemo	CHEMBL428647,CHEMBL48,CHEMBL1429740	HY-B0015	Medchem Express
Palbociclib	Palbociclib	CDK4/6 inhibitor	B. Kinase inhibitor	CHEMBL189963,CHEMBL2364621	S1116-2	Selleck
Navitoclax	Navitoclax	Bcl-2/Bcl-xL inhibitor	G. Apoptotic modulator	CHEMBL1269095,CHEMBL443684,CHEMBL2105690	S1001-3	Selleck
Afatinib	Afatinib	EGFR inhibitor	B. Kinase inhibitor	CHEMBL1173655,CHEMBL2105712	S1011	Selleck
Decitabine	Decitabine	Nucleoside analog DNA methyl transferase inhibitor	E. Differentiating/ epigenetic modifier	CHEMBL1201129	S1200	Selleck
AZD8055		mTOR inhibitor	B. Kinase inhibitor	CHEMBL1801204	CT-A8055-3	ChemieTek
Fluorouracil	Fluorouracil	Antimetabolite	A. Conv. Chemo	CHEMBL185	HY-90006	Medchem Express
Canertinib	Canertinib	pan-HER inhibitor	B. Kinase inhibitor	CHEMBL31965,CHEMBL545315	C-1201	LC Laboratories
Pictilisib	Pictilisib	PI3K inhibitor, pan-class I	B. Kinase inhibitor	CHEMBL521851,CHEMBL1922096	HY-50094	Medchem Express
Floxuridine	Floxuridine	Antimetabolite; Analog of 5-fluorouracil	A. Conv. Chemo	CHEMBL917	HY-B0097	Medchem Express
Gemcitabine	Gemcitabine	Antimetabolite; Nucleoside analog	A. Conv. Chemo	CHEMBL888,CHEMBL1637	HY-B0003	Medchem Express
Fludarabine	Fludarabine	Antimetabolite; Purine analog	A. Conv. Chemo	CHEMBL1096882,CHEMBL1568	HY-B0028	Medchem Express
Dactolisib	Dactolisib	mTOR/(PI3K) inhibitor	B. Kinase inhibitor	CHEMBL1879463,CHEMBL1911126	N-4288	LC Laboratories
Linsitinib	Linsitinib	IGF1R, IR inhibitor	B. Kinase inhibitor	CHEMBL1091644	CT-O906-2	ChemieTek
Doxorubicin	Doxorubicin	Topoisomerase II inhibitor	A. Conv. Chemo	CHEMBL53463,CHEMBL272706,CHEMBL359744,CHEMBL216371	D1515	Sigma-Aldrich
Niraparib	Niraparib	PARP inhibitor	E. Differentiating/ epigenetic modifier	CHEMBL1094636	CT-MK4827	ChemieTek
Erlotinib	Erlotinib	EGFR inhibitor	B. Kinase inhibitor	CHEMBL1079742,CHEMBL553	HY-50896	Medchem Express
Buparlisib	Buparlisib	PI3K inhibitor, pan-class I	B. Kinase inhibitor	CHEMBL2017974,CHEMBL2364604	S2247	Selleck
Selonsertib	Selonsertib	ASK1 inhibitor	B. Kinase inhibitor		CT-G4997	ChemieTek
Selumetinib	Selumetinib	MEK1/2 inhibitor	B. Kinase inhibitor	CHEMBL1614701,CHEMBL2105684	HY-50706	Medchem Express
Omipalisib	Omipalisib	PI3K/mTOR inhibitor	B. Kinase inhibitor	CHEMBL1236962	HY-10297	Medchem Express
Venetoclax	Venetoclax	Bcl-2-selective inhibitor	G. Apoptotic modulator	CHEMBL3137309	CT-A199-2	ChemieTek
Docetaxel	Docetaxel	Mitotic inhibitor, taxane microtubule stabilizer	A. Conv. Chemo	CHEMBL92	D-1000	LC Laboratories
Ixabepilone	Ixabepilone	Mitotic inhibitor. Epothilone microtubule stabilizer.	A. Conv. Chemo	CHEMBL1201752	HY-10222	Medchem Express
Dovitinib	Dovitinib	FGFR inhibitor	B. Kinase inhibitor	CHEMBL522892,CHEMBL2103806	S1018	Selleck
BMS-754807		IGF1R inhibitor	B. Kinase inhibitor	CHEMBL575448	HY-10200	Medchem Express
Idelalisib	Idelalisib	PI3K inhibitor, p110δ-selective	B. Kinase inhibitor	CHEMBL2216870	CT-CAL101-2	ChemieTek
Axitinib	Axitinib	VEGFR, PDGFR, KIT inhibitor	B. Kinase inhibitor	CHEMBL1289926	A-1107	LC Laboratories
Cabozantinib	Cabozantinib	VEGFR2, Met, FLT3, Tie2, Kit and Ret inhibitor	B. Kinase inhibitor	CHEMBL2105717,CHEMBL2103868	CT-XL184	ChemieTek
Sorafenib	Sorafenib	B-Raf, FGFR-1, VEGFR-2 & -3, PDGFR-beta, KIT, and FLT3 inhib	B. Kinase inhibitor	CHEMBL1336,CHEMBL1760433,CHEMBL1200485	S-8502	LC Laboratories
Pazopanib	Pazopanib	VEGFR inhibitor	B. Kinase inhibitor	CHEMBL477772,CHEMBL1201733	P-6706	LC Laboratories
Dasatinib	Dasatinib	Abl, Src, Kit, EphR... Inhibitor	B. Kinase inhibitor	CHEMBL1421	D-3307	LC Laboratories
Brivanib	Brivanib	VEGFR inhibitor	B. Kinase inhibitor	CHEMBL377300	S1084	Selleck
Trametinib	Trametinib	MEK1/2 inhibitor	B. Kinase inhibitor	CHEMBL2103875,CHEMBL2105741	CT-GSK112	ChemieTek
Celecoxib	Celecoxib	Selective COX-2 inhibitor	J. NSAID	CHEMBL118,CHEMBL395268,CHEMBL1801594	S1261	Selleck
Topotecan	Topotecan	Topoisomerase I inhibitor. Camptothecin analog	A. Conv. Chemo	CHEMBL1607,CHEMBL84	HY-13768A	Medchem Express
Alvocidib	Alvocidib	CDK inhibitor	B. Kinase inhibitor	CHEMBL428690,CHEMBL2105698	S1230	Selleck
Ponatinib	Ponatinib	Broad TK inhibitor	B. Kinase inhibitor	CHEMBL1171837,CHEMBL2105708	S1490	Selleck
Etoposide	Etoposide	Topoisomerase II inhibitor	A. Conv. Chemo	CHEMBL44657	HY-13629	Medchem Express
Crenolanib	Crenolanib	PDGFRA and PDGFRB inhibitor	B. Kinase inhibitor	CHEMBL2105728,CHEMBL2146086	S2730	Selleck
Lonafarnib	Lonafarnib	Farnesyl transferase inhibitor	E. Differentiating/ epigenetic modifier	CHEMBL298734	S2797-2	Selleck
NVP-LCL161		IAPs, SMAC mimetic	G. Apoptotic modulator	CHEMBL2431768	CT-LCL161	ChemieTek
Selinexor	Selinexor	XPO1/CRM1 inhibitor	G. Apoptotic modulator	not in ChEMBL	S7252	Selleck
Bosutinib	Bosutinib	Abl, Src inhibitor	B. Kinase inhibitor	CHEMBL288441	B-1788	LC Laboratories
Omacetaxine	Omacetaxine	Protein synthesis inhib (80 S ribosome)	A. Conv. Chemo	CHEMBL46286	sc-202652	Santa Cruz Biotechnology
Vorinostat	Vorinostat	HDAC inhibitor	E. Differentiating/ epigenetic modifier	CHEMBL98	V-8477	LC Laboratories
Crizotinib	Crizotinib	ALK, c-Met inhibitor	B. Kinase inhibitor	CHEMBL601719	S1068	Selleck
Vemurafenib	Vemurafenib	B-Raf(V600E) inhibitor	B. Kinase inhibitor	CHEMBL1229517	CT-P4032-2	ChemieTek
Rigosertib	Rigosertib	Ras-Raf interaction inhibitor, contaminated by microtubile depolymerizer...	X. Other	not in ChEMBL	HY-12037	Medchem Express
Volasertib	Volasertib	PLK1 inhibitor	B. Kinase inhibitor	CHEMBL1233528,CHEMBL2105742	CT-BI6727	ChemieTek
Momelotinib	Momelotinib	JAK1 & 2 inhibitor	B. Kinase inhibitor	CHEMBL1078178,CHEMBL2219411	CT-CYT387	ChemieTek
AZD7762		Chk1 inhibitor	B. Kinase inhibitor	CHEMBL2041933	Axon 1399	Axon Medchem
Molibresib	Molibresib	BET family inhibitor	E. Differentiating/ epigenetic modifier		CT-BET762	ChemieTek
Dexamethasone	Dexamethasone	Glucocorticoid, immunomodulatory agent	D. Immunomodulatory	CHEMBL1200637,CHEMBL384467,CHEMBL1201302	S1322	Selleck
Raloxifene	Raloxifene	Selective estrogen receptor modulator	F. Hormone therapy	CHEMBL1116,CHEMBL81	HY-13738A	Medchem Express
Letrozole	Letrozole	Aromatase inhibitor	F. Hormone therapy	CHEMBL1444	HY-14248	Medchem Express
Anastrozole	Anastrozole	Aromatase inhibitor	F. Hormone therapy	CHEMBL1399	HY-14274	Medchem Express
Bicalutamide	Bicalutamide	Nonsteriodal antiandrogen	F. Hormone therapy	CHEMBL409	CT-BIC	ChemieTek
Lenalidomide	Lenalidomide	Immunomodulatory	D. Immunomodulatory	CHEMBL848	L-5499	LC Laboratories
Clomifene	Clomifene	Selective estrogen receptor modulator	F. Hormone therapy	CHEMBL1200667,CHEMBL954	S2561	Selleck
Finasteride	Finasteride	type II 5-alpha reductase inhibitor	F. Hormone therapy	CHEMBL710	3293	Tocris Biosciences
Enzalutamide	Enzalutamide	AR antagonist	F. Hormone therapy	CHEMBL1082407	HY-70002	Medchem Express
Flutamide	Flutamide	Nonsteroidal antiandrogen	F. Hormone therapy	CHEMBL806	4094	Tocris Biosciences
Megestrol acetate	Megestrol acetate	Progestogen	F. Hormone therapy	CHEMBL1201139	HY-13676	Medchem Express
Tamoxifen	Tamoxifen	Estrogen receptor antagonist	F. Hormone therapy	CHEMBL786,CHEMBL83	HY-13757	Medchem Express
Fulvestrant	Fulvestrant	Estrogen receptor antagonist	F. Hormone therapy	CHEMBL1358	S1191	Selleck
Tacrolimus	Tacrolimus	Binds FKBP12, causes inhibition of calcineurin	C. Rapalog	CHEMBL269732	3631	Tocris Biosciences
Bimatoprost	Bimatoprost	Prostaglandin analog	D. Immunomodulatory	CHEMBL1200963	S1407	Selleck
Methotrexate	Methotrexate	Antimetabolite; Anti-folate agent	H. Metabolic modifier	CHEMBL34259,CHEMBL426,CHEMBL1376974,CHEMBL2096644	S1210	Selleck
Everolimus	Everolimus	binds FKBP12, causes inhibition of mTORC1	C. Rapalog	CHEMBL1908360	E-4040	LC Laboratories
Exemestane	Exemestane	Aromatase inhibitor	F. Hormone therapy	CHEMBL1200374	HY-13632	Medchem Express
Temsirolimus	Temsirolimus	binds FKBP12, causes inhibition of mTORC1	C. Rapalog	CHEMBL1201182	T-8040	LC Laboratories
Sirolimus	Sirolimus	binds FKBP12, causes inhibition of mTORC1	C. Rapalog	CHEMBL413	R-5000	LC Laboratories
Toremifene	Toremifene	selective estrogen receptor modulator	F. Hormone therapy	CHEMBL1200675,CHEMBL1655	sc-253712	Santa Cruz Biotechnology
Lasofoxifene	Lasofoxifene	Selective estrogen receptor modulator	F. Hormone therapy	CHEMBL328190,CHEMBL2113354	sc-211721	Santa Cruz Biotechnology
Ridaforolimus	Ridaforolimus	binds FKBP12, causes inhibition of mTORC1	C. Rapalog	CHEMBL2103839	A-1004	Active Biochem
Goserelin	Goserelin	Gonadotropin releasing hormone superagonist	F. Hormone therapy	CHEMBL1201247,CHEMBL1200501	HY-13673A	Medchem Express
4-hydroxytamoxifen	4-hydroxytamoxifen	Selective estrogen receptor modulator	F. Hormone therapy	CHEMBL489	HY-16950	Medchem Express
Dacomitinib	Dacomitinib	pan-HER inhibitor	B. Kinase inhibitor	CHEMBL2105719,CHEMBL2110732	CT-DACO	ChemieTek
Eribulin	Eribulin	Mitotic inhibitor, microtubule depolymerizer.	A. Conv. Chemo	CHEMBL1683590	115457	Eisai Europe
Gedatolisib	Gedatolisib	PI3K/mTOR inhibitor	B. Kinase inhibitor	CHEMBL592445	S2628	Selleck
Prednisolone	Prednisolone	Glucocorticoid, immunomodulatory agent	D. Immunomodulatory	CHEMBL131	sc-205815	Santa Cruz Biotechnology
Varespladib	Varespladib	Secretory phospholipase A2 inhibitor	X. Other	CHEMBL148674,CHEMBL2107809	CT-VARE	ChemieTek
Plerixafor	Plerixafor	CXCR4 antagonist	X. Other	CHEMBL18442,CHEMBL2088494,CHEMBL2311028,CHEMBL2311089,CHEMBL1788331,CHEMBL1788331,CHEMBL1788331	HY-50912	Medchem Express
Fingolimod	Fingolimod	S1PR antagonist	X. Other	CHEMBL314854,CHEMBL544665	F-4633	LC Laboratories
Osimertinib	Osimertinib	EGFR(L858R/T790M) inhibitor	B. Kinase inhibitor		S7297	Selleck
Vinflunine	Vinflunine	Mitotic inhibitor. Vinca alkaloid microtubule depolymerizer	A. Conv. Chemo	CHEMBL2110725	HY-B0628A	Medchem Express
Imiquimod	Imiquimod	Immunomodulatory agent, TLR7 agonist	D. Immunomodulatory	CHEMBL1282	HY-B0180	Medchem Express
Pirfenidone	Pirfenidone	Antifibrotic and anti-inflammatory	D. Immunomodulatory		CT-PIRF	ChemieTek
Methylprednisolone	Methylprednisolone	Glucocorticoid, immunomodulatory agent	D. Immunomodulatory	CHEMBL1201081,CHEMBL278063,CHEMBL650,CHEMBL1201265,CHEMBL1206473,CHEMBL1200844	sc-205749	Santa Cruz Biotechnology
Abiraterone	Abiraterone	P450 17alpha-hydroxylase-17,20-lyase inhibitor	F. Hormone therapy	CHEMBL254328	S1123	Selleck
Cabazitaxel	Cabazitaxel	Taxane microtubule stabilizer, antimitotic	A. Conv. Chemo		HY-15459	Medchem Express
Lenvatinib	Lenvatinib	VEGFR inhibitor	B. Kinase inhibitor	CHEMBL1289601	S1164	Selleck
Sunitinib	Sunitinib	Broad TK inhibitor	B. Kinase inhibitor	CHEMBL535,CHEMBL1567	S-8803	LC Laboratories
Cisplatin	Cisplatin	Platinum-based antineoplastic agent	A. Conv. Chemo	CHEMBL11359,CHEMBL1386,CHEMBL2068237	S1166-4	Selleck
ODM-201		AR antagonist	F. Hormone therapy		HY-16985	Medchem Express
ABC294640		Sphingosine kinase 2 inhibitor	B. Kinase inhibitor		S7174-2	Selleck
Anagrelide	Anagrelide	PDE-3, PLA2 inhibitor	X. Other	CHEMBL1200759,CHEMBL760	2432	Tocris Biosciences
Aminoglutethimide	Aminoglutethimide	Anti-steroid, aromatase inhibitor	F. Hormone therapy	CHEMBL488	A9657	Sigma-Aldrich
Deferoxamine	Deferoxamine	Iron chelator	X. Other	CHEMBL556,CHEMBL2002581,CHEMBL1234	D9533	Sigma-Aldrich
Epirubicin	Epirubicin	Topoisomerase II inhibitor	A. Conv. Chemo	CHEMBL417	HY-13624A	Medchem Express
Copanlisib	Copanlisib	PI3K alpha, delta selective inhibitor	B. Kinase inhibitor	CHEMBL3218576	S2802-2	Selleck
Pevonedistat	Pevonedistat	NAE inhibitor	H. Metabolic modifier	CHEMBL1231160,CHEMBL2364622	CT-M4924	ChemieTek
Ceritinib	Ceritinib	ALK inhibitor	B. Kinase inhibitor	CHEMBL2403108	S7083	Selleck
Silmitasertib	Silmitasertib	CSNK2A1 inhibitor	B. Kinase inhibitor	CHEMBL1230165	S2248	Selleck
Motolimod	Motolimod	TLR8 agonist	D. Immunomodulatory		HY-13773	Medchem Express
Carboplatin	Carboplatin	Platinum-based antineoplastic agent	A. Conv. Chemo	CHEMBL1351,CHEMBL288376	S1215-3	Selleck
Capmatinib	Capmatinib	MET inhibitor	B. Kinase inhibitor	CHEMBL3188267	S2788	Selleck
Ulixertinib	Ulixertinib	ERK inhibitor	B. Kinase inhibitor		CT-VRT752	ChemieTek
Napabucasin	Napabucasin	CSC inhibitor, STAT3 mediated	X. Other		HY-13919	Medchem Express
